# Supplementary material for: Celastrol and Triptolide Suppress Stemness in Triple Negative Breast Cancer: Notch as a Therapeutic Target for Stem Cells
Source: Biomedicines. 2021 Apr 28;9(5):482. doi: 10.3390/biomedicines9050482 (PMC8146582; doi:10.3390/biomedicines9050482)
Supplement: Supplementary file 1 [file biomedicines-09-00482-s001.zip]

Archive with 1 entries (1 files):
- biomedicines-1163651-supplementary.pdf
